# Supplementary material for: A second species of Pseuduvaria in China: the identity of the enigmatic species Meiogyne kwangtungensis
Source: PhytoKeys. 2021 Jan 29;172:1–15. doi: 10.3897/phytokeys.172.61025 (PMC7864898; doi:10.3897/phytokeys.172.61025)
Supplement: XML Treatment for Pseuduvaria kwangtungensis [file phytokeys.172.61025-treatment1.xml]

<!DOCTYPE tp:taxon-treatment
  PUBLIC "-//TaxonX//DTD Taxonomic Treatment Publishing DTD v0 20100105//EN" "tax-treatment-NSO.dtd">
<tp:taxon-treatment xmlns:tp="http://www.plazi.org/taxpub"><tp:treatment-meta><kwd-group><label>Taxon classification</label><kwd><named-content xmlns:xlink="http://www.w3.org/1999/xlink" content-type="kingdom">Plantae</named-content></kwd><kwd><named-content xmlns:xlink="http://www.w3.org/1999/xlink" content-type="order">Magnoliales</named-content></kwd><kwd><named-content xmlns:xlink="http://www.w3.org/1999/xlink" content-type="family">Annonaceae</named-content></kwd></kwd-group><mixed-citation publication-type="journal"><person-group><name><surname>Wang</surname><given-names>Qing-Long</given-names></name><name><surname>Zhang</surname><given-names>Hui</given-names></name><name><surname>Shao</surname><given-names>Yun-Yun</given-names></name><name><surname>Wang</surname><given-names>Zhu-Nian</given-names></name><name><surname>Xue</surname><given-names>Bine</given-names></name></person-group><article-title>A second species of <italic><tp:taxon-name><tp:taxon-name-part taxon-name-part-type="genus" reg="Pseuduvaria">Pseuduvaria</tp:taxon-name-part></tp:taxon-name></italic> in China: the identity of the enigmatic species <italic><tp:taxon-name><tp:taxon-name-part taxon-name-part-type="genus" reg="Meiogyne">Meiogyne</tp:taxon-name-part> <tp:taxon-name-part taxon-name-part-type="species" reg="kwangtungensis">kwangtungensis</tp:taxon-name-part></tp:taxon-name></italic></article-title><source>PhytoKeys</source><day>29</day><month>1</month><year>2021</year><volume>172</volume><fpage>1</fpage><lpage>15</lpage><pub-id pub-id-type="doi">10.3897/phytokeys.172.61025</pub-id></mixed-citation></tp:treatment-meta><tp:nomenclature><tp:taxon-name><object-id xmlns:xlink="http://www.w3.org/1999/xlink" content-type="arpha" xlink:type="simple">4FA7CCE5-DDFC-58B9-857D-84DFAF7252C1</object-id>
              <tp:taxon-name-part taxon-name-part-type="genus" reg="Pseuduvaria">Pseuduvaria</tp:taxon-name-part>
              <tp:taxon-name-part taxon-name-part-type="species" reg="kwangtungensis">kwangtungensis</tp:taxon-name-part>
              <object-id xmlns:xlink="http://www.w3.org/1999/xlink" content-type="ipni" xlink:type="simple">urn:lsid:ipni.org:names:77214765-1</object-id>
            </tp:taxon-name><tp:taxon-authority>(P.T.Li) Qing L.Wang &amp; B.Xue</tp:taxon-authority><tp:taxon-status xmlns:xlink="http://www.w3.org/1999/xlink" xlink:type="simple">comb. nov.</tp:taxon-status><xref ref-type="fig" rid="F1">Figs 1</xref><xref ref-type="fig" rid="F2">, 2</xref></tp:nomenclature><tp:treatment-sec sec-type="Chinese name" id="SECID0EUBAG"><title>Chinese name.</title><p>hai nan jin gou hua (海南金钩花)</p></tp:treatment-sec><tp:treatment-sec sec-type="Basionym" id="SECID0EZBAG"><title>Basionym.</title><p><italic><tp:taxon-name><tp:taxon-name-part taxon-name-part-type="genus" reg="Meiogyne">Meiogyne</tp:taxon-name-part> <tp:taxon-name-part taxon-name-part-type="species" reg="kwangtungensis">kwangtungensis</tp:taxon-name-part></tp:taxon-name></italic> P.T.Li, Acta Phytotax. Sin. 14(1): 104. 1976.</p></tp:treatment-sec><tp:treatment-sec sec-type="material" id="SECID0EKCAG"><title>Type.</title><p>China. Hainan: Bao-ting Hisen, Xing-long, 25 Jul. 1935, <italic>F. C. How 73305</italic> (holotype: IBSC! [IBSC0003357]; isotypes, A [A00066602, photo!], IBK![IBK00190122], SN!).</p></tp:treatment-sec><tp:treatment-sec sec-type="description" id="SECID0ESCAG"><title>Description.</title><p><bold><italic>Shrubs</italic></bold> to 3–4 m tall, d.b.h. ca. 5 cm. Monoecious. <bold><italic>Branches</italic></bold> black, densely villous when young, glabrescent (Fig. <xref ref-type="fig" rid="F1">1A</xref>). Petiole 2–3 mm, villous (Figs <xref ref-type="fig" rid="F1">1A</xref>, <xref ref-type="fig" rid="F2">2A</xref>); <bold><italic>leaf blade</italic></bold> oblong to elliptic, 6–18 × 2.5–5.5 cm, papery, adaxially glossy and glabrous except for pubescent midrib (Figs <xref ref-type="fig" rid="F1">1A</xref>, <xref ref-type="fig" rid="F2">2A</xref>), abaxially glaucous and villous (Figs <xref ref-type="fig" rid="F1">1A</xref>, <xref ref-type="fig" rid="F2">2B</xref>), midvein adaxially impressed, secondary veins ca. 10 on each side of midvein and prominent on both surfaces, base rounded to sometimes shallowly cordate, apex acuminate (Fig. <xref ref-type="fig" rid="F1">1A</xref>). <bold><italic>Inflorescences</italic></bold> axillary, with up to 2–3 flowers, only one flower at anthesis per inflorescence (Fig. <xref ref-type="fig" rid="F1">1A, B</xref>). Flowering peduncles 3–10 mm long, ca. 1 mm in diameter, villous (Fig. <xref ref-type="fig" rid="F1">1A, B</xref>). Sympodial rachides inconspicuous (often less than 5 mm), internodes poorly developed with several bracts. Flowering pedicels 15–30 mm long, ca. 1 mm in diameter, densely villous with erect hairs (Fig. <xref ref-type="fig" rid="F1">1B, C</xref>). <bold><italic>Sepals</italic></bold> partially connate, triangular to ovate, ca. 2 mm long, ca. 2 mm wide, glabrous adaxially, densely puberulous with appressed hairs abaxially (Fig. <xref ref-type="fig" rid="F1">1C</xref>). <bold><italic>Outer petals</italic></bold> ca. 7 mm long, ca. 5 mm wide, thin, broadly circular, glabrous adaxially, puberulous with appressed hairs abaxially and on the edge, cream-colored, without claws, dried with dense tiny golden glands adaxially (Figs <xref ref-type="fig" rid="F1">1C–E</xref>, <xref ref-type="fig" rid="F2">2C</xref>). <bold><italic>Inner petals</italic></bold> ca. 8 mm long, 4 mm wide, rhombic, apex acute, base acute, ca. 1 mm thick, very densely puberulous with appressed hairs adaxially, densely puberulous with appressed hairs abaxially, cream-colored with purple tinge on adaxial surface of the blade in staminate flower (Fig. <xref ref-type="fig" rid="F1">1D, E</xref>), and purple in pistillate flower (Fig. <xref ref-type="fig" rid="F1">1F</xref>); basal claw ca. 3–4 mm long; glands paired on adaxial surface of inner petal, kidney-shaped to ellipsoid, surface smooth, raised (Fig. <xref ref-type="fig" rid="F1">1E</xref>); apical aperture absent. Flowers unisexual. <bold><italic>Staminate flowers</italic></bold> with androecium ca. 1 mm long, ca. 2 mm wide; stamens ca. 20–30 per flower, ca. 0.9 mm long, ca. 0.7 mm wide (Fig. <xref ref-type="fig" rid="F2">2D</xref>). <bold><italic>Pistillate flowers</italic></bold> with gynoecium ca. 1.5 mm long, ca. 1.3 mm wide; carpels 3 per flower, ca. 1.2 mm long, ca. 0.5 mm wide (Figs <xref ref-type="fig" rid="F1">1F, G</xref>, <xref ref-type="fig" rid="F2">2E</xref>); ovules ca. 6–10 per carpel, bi-seriate; staminodes two (Fig. <xref ref-type="fig" rid="F1">1G</xref>). <bold><italic>Fruiting</italic></bold> peduncle 5–10 mm long, fruiting pedicel 20–50 mm (Fig. <xref ref-type="fig" rid="F1">1H</xref>). <bold><italic><tp:taxon-name><tp:taxon-name-part taxon-name-part-type="genus" reg="Monocarps">Monocarps</tp:taxon-name-part></tp:taxon-name></italic></bold> 1–3, sessile or stipes to 3 mm long, ovoid, 20–37 cm long, 20–25 cm wide, very shallowly transversely constricted between seed when dry, densely tomentose, base rounded, apex apiculate (Figs <xref ref-type="fig" rid="F1">1H</xref>, <xref ref-type="fig" rid="F2">2F</xref>). <bold><italic>Seeds</italic></bold> 5–10 per monocarp, in 2 series, yellowish, semi-lenticular to ellipsoid, 12 to 14 mm long, 5–8 mm wide, 3–5 mm high, with rugose and pitted testa and a grooved raphe that is more or less straight (Fig. <xref ref-type="fig" rid="F1">1I, K</xref>), endosperm rumination spiniform (Fig. <xref ref-type="fig" rid="F1">1L</xref>).</p></tp:treatment-sec><tp:treatment-sec sec-type="distribution" id="SECID0ELHAG"><title>Distribution and habitat.</title><p>Known from several localities in Hainan province: Bai-cha Mountain in San-ya and Xing-long in Bao-ting, growing in rain forests, open woodland in valleys, at low elevations (ca. 600 m a.s.l).</p></tp:treatment-sec><tp:treatment-sec sec-type="phenology" id="SECID0EQHAG"><title>Phenology.</title><p>Flowering from March to June; fruiting from June to August.</p></tp:treatment-sec><tp:treatment-sec sec-type="material" id="SECID0EVHAG"><title>Additional specimens examined.</title><p>China. Hainan: San-ya, Bai-cha Mountain, 13 Aug. 1933, <italic>Z. Huang 33693</italic> (IBSC0078951, SN); Bao-ting Hisen, Qi-xian Mountain, on mountain slopes under forest, alt. 549 m, 25 Apr. 2020, <italic>Q. L. Wang BT20200425001</italic> (ATCH, IBSC); alt. 584 m, 28 May 2020, <italic>Q. L. Wang BT20200528001</italic>, <italic>BT20200528002</italic> (ATCH, IBSC).</p></tp:treatment-sec><tp:treatment-sec sec-type="Preliminary IUCN conservation status" id="SECID0EDIAG"><title>Preliminary IUCN conservation status.</title><p>CR D (<xref ref-type="bibr" rid="B6">IUCN 2012</xref>). <italic><tp:taxon-name><tp:taxon-name-part taxon-name-part-type="genus" reg="Pseuduvaria">Pseuduvaria</tp:taxon-name-part> <tp:taxon-name-part taxon-name-part-type="species" reg="kwangtungensis">kwangtungensis</tp:taxon-name-part></tp:taxon-name></italic> was assessed as CR D by <xref ref-type="bibr" rid="B12">Qin et al. (2017)</xref>. Prior to this study, <italic><tp:taxon-name><tp:taxon-name-part taxon-name-part-type="genus" reg="Pseuduvaria">P.</tp:taxon-name-part> <tp:taxon-name-part taxon-name-part-type="species" reg="kwangtungensis">kwangtungensis</tp:taxon-name-part></tp:taxon-name></italic> was only represented in herbaria by two collections from Hainan, China, collected in 1933 and 1935 respectively. One of the authors, Dr. Qing-Long Wang, has undertaken extensive field surveys in Hainan, and only found this species again in two localities in Qi-xian Mountain in Bao-ting, with three and four mature individuals respectively. Although it’s possible more individuals may be discovered with more extensive field surveys, we intended to maintain the CR category.</p></tp:treatment-sec><tp:treatment-sec><!--Section generated to contain objects referenced in tp:taxon-treatment.--><fig id="F1" position="float" orientation="portrait"><object-id xmlns:xlink="http://www.w3.org/1999/xlink" content-type="doi" xlink:type="simple">10.3897/phytokeys.172.61025.figure1</object-id><object-id xmlns:xlink="http://www.w3.org/1999/xlink" content-type="arpha" xlink:type="simple">E94CC7CA-41D3-5405-B8FF-280D19FB6A6D</object-id><label>Figure 1.</label><caption><p>Morphology of <italic><tp:taxon-name><tp:taxon-name-part taxon-name-part-type="genus" reg="Pseuduvaria">Pseuduvaria</tp:taxon-name-part> <tp:taxon-name-part taxon-name-part-type="species" reg="kwangtungensis">kwangtungensis</tp:taxon-name-part></tp:taxon-name></italic>, comb. nov. <bold>A</bold> flowering branch <bold>B</bold> inflorescence <bold>C</bold> bottom view of a male flower <bold>D</bold> side view of a male flower <bold>E</bold> male flower, top view, inner petals manually separated to show adaxial inner petal surface with paired glands <bold>F</bold> a female flower <bold>G</bold> gynoecium of the female flower, showing three carpels and two staminodes (with black and white arrows) <bold>H</bold> fruits <bold>I</bold> inside of a monocarp, showing seeds in two series <bold>J</bold> Single dried seed, showing the grooved raphe <bold>K</bold> section of the seed, showing the spiniform endosperm rumination. Photos: Q. L. Wang (<bold>A–I</bold>); B. Xue (<bold>J, K</bold>).</p></caption><graphic xmlns:xlink="http://www.w3.org/1999/xlink" xlink:href="phytokeys-172-001-g001.jpg" position="float" orientation="portrait" xlink:type="simple" id="oo_502586.jpg"><uri content-type="original_file" xlink:type="simple">https://binary.pensoft.net/fig/502586</uri></graphic></fig><fig id="F2" position="float" orientation="portrait"><object-id xmlns:xlink="http://www.w3.org/1999/xlink" content-type="doi" xlink:type="simple">10.3897/phytokeys.172.61025.figure2</object-id><object-id xmlns:xlink="http://www.w3.org/1999/xlink" content-type="arpha" xlink:type="simple">A49E62E4-7AA2-5505-B519-5BFEC82EE472</object-id><label>Figure 2.</label><caption><p>Specimen morphology of <italic><tp:taxon-name><tp:taxon-name-part taxon-name-part-type="genus" reg="Pseuduvaria">Pseuduvaria</tp:taxon-name-part> <tp:taxon-name-part taxon-name-part-type="species" reg="kwangtungensis">kwangtungensis</tp:taxon-name-part></tp:taxon-name></italic>, comb. nov. <bold>A</bold> adaxial view of the leaf base and the petiole <bold>B</bold> abaxial view of the leaf base and the petiole <bold>C</bold> close-up of the adaxial surface of the outer petal, showing the dense tiny golden glands <bold>D</bold> dried androecium, showing the morphology of the stamens <bold>E</bold> dried gynoecium, showing the hairy carpels <bold>F</bold> dried monocarp, showing the pubescent indumentum and the shallowly transversely constriction between seed. Photos: B. Xue.</p></caption><graphic xmlns:xlink="http://www.w3.org/1999/xlink" xlink:href="phytokeys-172-001-g002.jpg" position="float" orientation="portrait" xlink:type="simple" id="oo_502587.jpg"><uri content-type="original_file" xlink:type="simple">https://binary.pensoft.net/fig/502587</uri></graphic></fig></tp:treatment-sec><ref-list><ref id="B6"><mixed-citation xmlns:xlink="http://www.w3.org/1999/xlink" xlink:type="simple"><institution xlink:type="simple">IUCN</institution> (<year>2012</year>) <source>IUCN red list categories and criteria: version 3.1. Second edition.</source><publisher-name>IUCN</publisher-name>, <publisher-loc>Gland, Switzerland and Cambridge, UK</publisher-loc>, <size units="page">32 pp</size>.</mixed-citation></ref><ref id="B12"><mixed-citation xmlns:xlink="http://www.w3.org/1999/xlink" xlink:type="simple"><person-group><name name-style="western"><surname>Qin</surname><given-names>H</given-names></name><name name-style="western"><surname>Yang</surname><given-names>Y</given-names></name><name name-style="western"><surname>Dong</surname><given-names>S</given-names></name><name name-style="western"><surname>He</surname><given-names>Q</given-names></name><name name-style="western"><surname>Jia</surname><given-names>Y</given-names></name><name name-style="western"><surname>Zhao</surname><given-names>L</given-names></name><name name-style="western"><surname>Yu</surname><given-names>S</given-names></name><name name-style="western"><surname>Liu</surname><given-names>H</given-names></name><name name-style="western"><surname>Liu</surname><given-names>B</given-names></name><name name-style="western"><surname>Yan</surname><given-names>Y</given-names></name><name name-style="western"><surname>Xiang</surname><given-names>J</given-names></name><name name-style="western"><surname>Xia</surname><given-names>N</given-names></name><name name-style="western"><surname>Peng</surname><given-names>H</given-names></name><name name-style="western"><surname>Li</surname><given-names>Z</given-names></name><name name-style="western"><surname>Zhang</surname><given-names>Z</given-names></name><name name-style="western"><surname>He</surname><given-names>X</given-names></name><name name-style="western"><surname>Yin</surname><given-names>L</given-names></name><name name-style="western"><surname>Lin</surname><given-names>Y</given-names></name><name name-style="western"><surname>Liu</surname><given-names>Q</given-names></name><name name-style="western"><surname>Hou</surname><given-names>Y</given-names></name><name name-style="western"><surname>Liu</surname><given-names>Y</given-names></name><name name-style="western"><surname>Liu</surname><given-names>Q</given-names></name><name name-style="western"><surname>Cao</surname><given-names>W</given-names></name><name name-style="western"><surname>Li</surname><given-names>J</given-names></name><name name-style="western"><surname>Chen</surname><given-names>S</given-names></name><name name-style="western"><surname>Jin</surname><given-names>X</given-names></name><name name-style="western"><surname>Gao</surname><given-names>T</given-names></name><name name-style="western"><surname>Chen</surname><given-names>W</given-names></name><name name-style="western"><surname>Ma</surname><given-names>H</given-names></name><name name-style="western"><surname>Geng</surname><given-names>Y</given-names></name><name name-style="western"><surname>Jin</surname><given-names>X</given-names></name><name name-style="western"><surname>Chang</surname><given-names>C</given-names></name><name name-style="western"><surname>Jiang</surname><given-names>H</given-names></name><name name-style="western"><surname>Cai</surname><given-names>L</given-names></name><name name-style="western"><surname>Zang</surname><given-names>C</given-names></name><name name-style="western"><surname>Wu</surname><given-names>J</given-names></name><name name-style="western"><surname>Ye</surname><given-names>J</given-names></name><name name-style="western"><surname>Lai</surname><given-names>Y</given-names></name><name name-style="western"><surname>Liu</surname><given-names>B</given-names></name><name name-style="western"><surname>Lin</surname><given-names>Q</given-names></name><name name-style="western"><surname>Xue</surname><given-names>N</given-names></name></person-group> (<year>2017</year>) <article-title>Threatened Species List of China’s Higher Plants.</article-title><source>Biodiversty Science</source><volume>25</volume>(<issue>7</issue>): <fpage>696</fpage>–<lpage>744</lpage>. <ext-link xlink:type="simple" ext-link-type="doi" xlink:href="10.17520/biods.2017144">https://doi.org/10.17520/biods.2017144</ext-link></mixed-citation></ref></ref-list></tp:taxon-treatment>
